# Supplementary material for: Using genomic DNA-based probe-selection to improve the sensitivity of high-density oligonucleotide arrays when applied to heterologous species
Source: Plant Methods. 2005 Nov 9;1:10. doi: 10.1186/1746-4811-1-10 (PMC1308859; doi:10.1186/1746-4811-1-10)
Supplement: Additional File 1 — An archive of the mean probe-set signals of all genes in P-starved versus control (P-replete) Brassica oleracea var. alboglabra cv. A12DHd. Raw data were analysed with the RMA pre-normalisation algorithm using the ATH1-121501 probe mask file (no probe selection) or a custom probe mask file. The custom probe mask files were generated by hybridising gDNA from B. oleracea to Affymetrix A. thaliana ATH-121501 GeneChip® arrays and selecting probe-pairs in which B. oleracea gDNA hybridisation intensity values were greater than 50, 100, 150, 200, 300,...1000. Signal intensities are estimates from total RNA extracted from the shoots of hydroponically-grown plants (n = 4) under P-deficient (raw) and P-replete (control) conditions. The P-values are derived from a one-way ANOVA using a Benjamini and Hochberg False Discovery Rate (0.05) multiple testing correction. [file 1746-4811-1-10-S1.zip]

Archive with 3 entries (2 files):
- Supplementary Table I.csv
- __MACOSX/
- __MACOSX/._Supplementary Table I.csv
