# Supplementary material for: Using genomic DNA-based probe-selection to improve the sensitivity of high-density oligonucleotide arrays when applied to heterologous species
Source: Plant Methods. 2005 Nov 9;1:10. doi: 10.1186/1746-4811-1-10 (PMC1308859; doi:10.1186/1746-4811-1-10)
Supplement: Additional File 2 — An archive containing all of the Perl scripts necessary in order to produce new CDF files for use in analysing cross-species hybridisation results. [file 1746-4811-1-10-S2.zip]

Archive with 12 entries (7 files):
- CDF_masking/
- CDF_masking/lib/
- CDF_masking/lib/Bio/
- CDF_masking/lib/Bio/Affymetrix/
- CDF_masking/lib/Bio/Affymetrix/CDF/
- CDF_masking/lib/Bio/Affymetrix/CDF/Probeset.pm
- CDF_masking/lib/Bio/Affymetrix/CDF/Probe.pm
- CDF_masking/lib/Bio/Affymetrix/CHP.pm
- CDF_masking/lib/Bio/Affymetrix/CDF.pm
- CDF_masking/easy_script.pl
- CDF_masking/cdf_masker.pl
- CDF_masking/histogram_generator.pl
