# Supplementary material for: Using genomic DNA-based probe-selection to improve the sensitivity of high-density oligonucleotide arrays when applied to heterologous species
Source: Plant Methods. 2005 Nov 9;1:10. doi: 10.1186/1746-4811-1-10 (PMC1308859; doi:10.1186/1746-4811-1-10)
Supplement: Additional File 2 — An archive containing all of the Perl scripts necessary in order to produce new CDF files for use in analysing cross-species hybridisation results. [file 1746-4811-1-10-S2.zip › CDF_masking/lib/Bio/Affymetrix/CDF/Probe.pm]

#!/usr/bin/perl

# A Affymetrix probeset. We gloss over the fact that multiple
# Unit_blocks are allowed per Unit, since this whole set of modules
# only really cares about expression

package Bio::Affymetrix::CDF::Probe;

# Docs come before the code

=head1 NAME

Bio::Affymetrix::CDF::Probe- an Affymetrix probe in a probeset in an CDF file

=head1 SYNOPSIS

use Bio::Affymetrix::CDF;

# Parse the CDF file

my $cdf=new CDF();

$cdf->parse_from_file("foo.cdf");

# Find a probe. This is the first probe in the first probepair in Unit 1000

my $probe=$chp->probesets()->{1000}->[0]->[0];

# Find some fun facts about this probe

print join ",",
($probe->x(),$probe->y(),($probe->is_mismatch()?"Mismatch probe":"Perfect match probe");

=head1 DESCRIPTION

The Affymetrix microarray system produces files in a variety of
formats. If this means nothing to you, these modules are probably not
for you :). After these modules have parsed a CDF file, the resulting
Bio::Affymetrix::CDF file contains a hash of
Bio::Affmetrix::CDF::Probeset objects. Each probeset then contains an
 array reference of probepairs, each one which is an array reference
 of Bio::Affymetrix::CDF::Probe objects.

=head2 HINTS

You can only get probe-level information if you have parsed the CDF
object with probe-level parsing turned on.

=head1 COPYRIGHT

Copyright (C) 2005 by Nick James, David J Craigon, NASC (arabidopsis.info), The
University of Nottingham

This module is free software. You can copy or redistribute it under the same terms as Perl itself. 

Affymetrix is a registered trademark of Affymetrix Inc., Santa
Clara, California, USA.

=head1 AUTHORS
    
Nick James (nick at arabidopsis.info)

David J Craigon (david at arabidopsis.info)

Nottingham Arabidopsis Stock Centre (http://arabidopsis.info), University of Nottingham.

=head1 METHODS

=cut


use Carp;

use warnings;
use strict;
our $VERSION=0.2;

=head2 new

  Arg [0]    : none
  Example    : my $probe=new Bio::Affymetrix::CDF::Probe();
  Description: constructor for Bio::Affymetrix::CDF::Probe object. You
  probably do not want to make these objects yourself, however. 
  Returntype : new Bio::Affmetrix::CDF object
  Exceptions : none
  Caller     : general

=cut

sub new {
    my $class=shift;
    my $q=shift;
    my $self={};

    bless $self,$class;


    return $self;
}

# Getter/setters

# Probe info

# Coordinates of probe


=head2 x
    Arg [1]    :  integer $x (optional)
    Example    :  my $x=$probe->x();
 Description: 	Get the x coordinate of this probe. This is now (since version 0.3) immutable.
    Returntype : integer
    Exceptions : none
    Caller     : general
    
=cut
sub x {
    my $self=shift;
    return $self->{"X"};
}

=head2 y
    Arg [1]    : 	integer $y (optional)
    Example    : 	my $name=$probe->cols()
  Description: 	Get the y coordinate of this probe. This is now (since version 0.3) immutable.
    Returntype : integer
    Exceptions : none
    Caller     : general
=cut
sub y {
    my $self=shift;
    
    return $self->{"Y"};
}

# Probeset the probe came out of (name)

=head2 original_probeset
    Arg [0]    : none
    Example    : my $name=$probe->original_probeset()
  Description: 	The name of the original probeset this probe came from
    Returntype : string $probesetname
    Exceptions : none
    Caller     : general
=cut

sub original_probeset {
    my $self=shift;
    return $self->{"PROBESET"};
}

# The number of the probe in the probeset

=head2 orignal_probe_number
    Arg [0]    : none
    Example    : my $position=$probe->original_probe_number()
  Description: 	The name of the original index of this probe in the probeset
    Returntype : string $probesetname
    Exceptions : none
    Caller     : general
=cut
sub original_probe_number {
    my $self=shift;
    return $self->{"EXPOS"};
}


# Position of the mismatched base
=head2 mismatch_position
    Arg [1]    :  integer $position (optional)
    Example    :  my $position=$probe->mismatch_position();
 Description: 	Get/set the postition of the mismatch base (in the
 25-mer oligo. As far as the author knows, all factory Affymetrix
chips have the mismatch probe in position 13).
    Returntype : integer
    Exceptions : none
    Caller     : general
    
=cut
sub mismatch_position {
    my $self=shift;
    
    if (my $q=shift) {
	$self->{"POS"}=$q;
    }
    
    return $self->{"POS"};
}


# The base at the mismatch position
=head2 probe_mismatch_base
    Arg [1]    : char $base
    Example    : my $base=$probe->probe_mismatch_base()
  Description: 	Get/set the base A,C,T or G at the mismatch position.
    Returntype : char $base
    Exceptions : none
    Caller     : general
=cut
sub probe_mismatch_base {
    my $self=shift;
    
    if (my $q=shift) {
	$self->{"PBASE"}=$q;
    }
    
    return $self->{"PBASE"};
}

# 
=head2 probe_mismatch_base
    Arg [1]    : char $base
    Example    : my $base=$probe->probe_target_base()
  Description: 	Get/set what the base (A, C, T or G) would be if it is to detect for
    the target sequence. Non-mismatch probes have
    probe_mismatch_base() eq probe_target_base().
    Returntype : char $base
    Exceptions : none
    Caller     : general
=cut
sub probe_target_base {
    my $self=shift;
    
    if (my $q=shift) {
	$self->{"TBASE"}=$q;
    }
    
    return $self->{"TBASE"};
}

# Is this probe a mismatch?
=head2 is_mismatch
    Arg [0]    : none
    Example    : if ($probe->is_mismatch()) { 
print "Everybody loves mismatch probes!"; 
}
  Description: 	Utility function that returns whether this probe is a
    mismatch probe or not.
    Returntype : bool
    Exceptions : none
    Caller     : general
=cut
sub is_mismatch {
    my $self=shift;
    return ($self->probe_target_base() eq $self->probe_mismatch_base());
}

=head2 original_probepair_number
    Arg [0]    : none
    Example    : my $original_number=$probe->original_probepair_number();
  Description: 	Returns the probe pair number as written in the file
    Returntype : integer $number
    Exceptions : none
    Caller     : general
=cut
sub original_probepair_number {
    my $self=shift;

    return $self->{"ATOM"};
}

# Index for CEL file, apparently

=head2 index
    Arg [1]    :  integer $index (optional)
    Example    :  my $i=$probe->index();
 Description: 	Get/set the index of this probe. Allegedly this number
    was used in the CEL file at some point, but is probably useless now.
    Returntype : integer
    Exceptions : none
    Caller     : general
    
=cut
sub index {
    my $self=shift;

    if (my $q=shift) {
	$self->{"INDEX"}=$q;
    }
    return $self->{"INDEX"};
}

1;
