# Supplementary material for: Using genomic DNA-based probe-selection to improve the sensitivity of high-density oligonucleotide arrays when applied to heterologous species
Source: Plant Methods. 2005 Nov 9;1:10. doi: 10.1186/1746-4811-1-10 (PMC1308859; doi:10.1186/1746-4811-1-10)
Supplement: Additional File 2 — An archive containing all of the Perl scripts necessary in order to produce new CDF files for use in analysing cross-species hybridisation results. [file 1746-4811-1-10-S2.zip › CDF_masking/easy_script.pl]

#!/usr/bin/perl -w
use lib "lib";


use Cwd;
use strict;


print "
*******************************************
** NASCArrays:xspecies DNA hyb CDF maker **
*******************************************

Requires a CDF file and a version 3 (MAS5) .cel file as input.

ENSURE these files are in this directory 
";

print "
Give a name for the species. This name will be used for the CDF file
name and the name that will appear in MAS 5 / GCOS. 

Please give a name for the species: ";
my $species = <STDIN>;
chomp $species;


opendir (DIRECT,'.');

print "\nChecking for files.....\n\n";

my @cels;
my @cdfs;

my $i;

foreach $i  (readdir(DIRECT)) {
    if ($i =~ /\.cel$/i) {
	push @cels,$i;
    }

    if ($i =~ /\.CDF$/i) {
	push @cdfs,$i;
    }
}


print "\n Cel files available:\n\n";
if (scalar(@cels)>0) {
    for (my $i = 0; $i < scalar(@cels); ++$i) {
	print "$i = $cels[$i]\n";
    }
} else {
    die "No CEL files available. You need to put a CDF file in this directory\n";
}


print "\n\nCDF files available:\n\n";
if (scalar(@cdfs)>0) {
    for (my $i = 0; $i < scalar(@cdfs); ++$i) {
	print "$i = $cdfs[$i]\n";
    }
} else {
    die "No CDF files available. You need to put a CDF file in this directory\n";
}


closedir (DIRECT);

$i=undef;

print "\nPlease choose a .cel (by number - default 0): ";
$i = <STDIN>;
chomp $i;

my $dotcel;

if ($i < scalar(@cels)) {
    $dotcel=$cels[$i];
} else {
    $dotcel=$cels[0];
    print "\n**USING DEFAULT**\n";
}


$i=undef;

print "\nPlease choose a .cdf (by number - default 0): ";
$i = <STDIN>;
chomp $i;

my $dotcdf;

if ($i < scalar(@cdfs)) {
    $dotcdf=$cdfs[$i];
} else {
    $dotcdf=$cdfs[0];
    print "\n**USING DEFAULT**\n\n";
}


print "\nPlease choose a threshold:";
my $threshold=<STDIN>;
chomp $threshold;

while ($threshold!~/^[\d\.]+$/) {
    print "\nThis doesn't look like a number. Try again\n";
    $threshold=<STDIN>;
}

system("perl","cdf_masker.pl","-v","-o",$species.".cdf","-t",$threshold,$dotcdf,$dotcel,$species);


print "Press Enter to finish...";

my $junk=<STDIN>;
