# Supplementary material for: Using genomic DNA-based probe-selection to improve the sensitivity of high-density oligonucleotide arrays when applied to heterologous species
Source: Plant Methods. 2005 Nov 9;1:10. doi: 10.1186/1746-4811-1-10 (PMC1308859; doi:10.1186/1746-4811-1-10)
Supplement: Additional File 2 — An archive containing all of the Perl scripts necessary in order to produce new CDF files for use in analysing cross-species hybridisation results. [file 1746-4811-1-10-S2.zip › CDF_masking/cdf_masker.pl]

#!/usr/bin/perl -w
use lib "lib";

use Bio::Affymetrix::CDF;
use Getopt::Long qw/:config gnu_getopt/;
use strict;

# Comment this out if you want to use Bio::Affymetrix packages from CPAN


sub usage {
    my $fh=shift;

    print $fh "Usage: ".$0." {options} CDF_file_name CEL_file_name new_chip_type

options are:
-t, --threshold: CEL file intensity cut-off threshold (default:700)
-o, --output: File to output to (default standard out)
-v, --verbose: Be verbose.
--help, --usage: show this message
";

}

my $threshold=700;

my $output;
my $usage;
my $verbose;;

if (!GetOptions(
	   "threshold|t=i"=>\$threshold, 
	   "output|o=s"=>\$output,
	   "verbose|v"=>\$verbose,
	   "help|usage"=>\$usage,
)) {
    usage(\*STDERR);
    exit 0;
}; 

if ($usage) {
    usage(\*STDOUT);
    exit 1;
}

if (scalar @ARGV!=3) {
    usage(\*STDERR);
    exit 0;
}


my $CDFfile=$ARGV[0];
my $CELfile=$ARGV[1];
my $newchipname=$ARGV[2];


# Build up coordinates of CEL file with intensity > threshold

if ($verbose) {
    print STDERR "Reading CEL file and finding probes above threshold...";
}

open CEL, "<",$CELfile or die "Can't open CEL file $CELfile";

binmode CEL,":crlf";

# Get to the intensity section
{
    my $junk;
    while (defined($junk=<CEL>) && $junk !~/\[INTENSITY\]/) {;}
    
# Two lines of trivia to skip
    
    $junk=<CEL>;
    $junk=<CEL>;
}

my $count=0;

# Make a grid of cells that are over the threshold

# The grid -to be used as a 2D array
my @grid;

while (my $line=<CEL>) {
    chomp $line;
    # Stop at the [MASKS] section
    if ($line eq "[MASKS]") {
	last;
    }
    if ($line ne "") {
	$line=~/^\s*([\d\.]+)\s+([\d\.]+)\s+([\d\.]+)\s+([\d\.]+)\s+([\.\d]+)\s*$/i or die "Can't understand CEL file format";

	if ($3>$threshold) {
	    $grid[$1][$2]=1;
	} 
	$count++;
	if ($verbose &&($count % 10000 ==0)) {
	    print STDERR ".";
	}
    }

}

close CEL;

if ($verbose) {
    print STDERR "done\nParsing CDF file...";
}


# So now we have @grid- a two dimentional array where $grid[$x][$y]
# returns 1 if the cel file has it over the threshold

# Parse existing CDF file

my $CDF=new Bio::Affymetrix::CDF({probemode=>1});

$CDF->parse_from_file($CDFfile);

if ($verbose) {
    print STDERR "done\nRemoving probes...";
}


$count=0;

my $num_probesets_removed=0;
my $num_probes_removed=0;


# Plan:
# Loop over every probeset on the array. For each probeset, loop over
# every probe_pair. For every probe, find the perfect match, and check
# if its X/Y coordinates is in the list above. If not, then delete
# it. Finally check that the probeset as a whole has some probes left-
# if not, delete it.

# Note- the Affymetrix software has the capability for probe_pairs
# with three mismatches and one perfect match. This software can
# handle this, although as far as I am aware, no chips of this type
# were ever produced.

my $probes=$CDF->probesets();

# Loop over every probeset in the CDF file
foreach my $probename (keys %$probes) {
    # Need to filter out probes with unit numbers <1000- these are controls 
    if ($probename>=1000) {
	
	# Loop over every probepair in the probeset
	my $probepairs=$probes->{$probename}->probe_pairs();


	# A new list of sucessful probe pairs
	my $newprobepairs=[];

	# Add every successful probeset to the new list

	foreach my $z (@$probepairs) {
	    # Loop every probe in the probe pair
	    foreach my $probe (@$z) {
		if (!$probe->is_mismatch()) {
		    if (!($grid[$probe->x()][$probe->y()])) {
			$num_probes_removed++;
		    } else {

			# Add to list
			push @$newprobepairs,$z;
		    }
		    last;
		}
	    }
	}

	# Replace old list with new list
	$probes->{$probename}->probe_pairs($newprobepairs);

	# If a probeset has no probes left, we have to remove the entire probeset

	if (scalar @{$probes->{$probename}->probe_pairs()}==0) {
	    $num_probesets_removed++;
	    delete $probes->{$probename};
	}
    }

    $count++;

    if ($verbose &&($count % 1000 ==0)) {
	print STDERR ".";
    }
    
}

if ($verbose) {
    print STDERR "done\nWriting CDF file...";
}


$CDF->name($newchipname);

if (!defined $output) {
    print $CDF->write_to_filehandle(\*STDOUT,"MAS5");
} else {
    $CDF->write_to_file($output,"MAS5");
}


if ($verbose) {
    print STDERR "done\n";
    print STDERR "Metrics\nNumber of probe pairs removed:".$num_probes_removed."\nNumber of probesets removed:".$num_probesets_removed."\n";
}


1;
