# Supplementary material for: Using genomic DNA-based probe-selection to improve the sensitivity of high-density oligonucleotide arrays when applied to heterologous species
Source: Plant Methods. 2005 Nov 9;1:10. doi: 10.1186/1746-4811-1-10 (PMC1308859; doi:10.1186/1746-4811-1-10)
Supplement: Additional File 2 — An archive containing all of the Perl scripts necessary in order to produce new CDF files for use in analysing cross-species hybridisation results. [file 1746-4811-1-10-S2.zip › CDF_masking/histogram_generator.pl]

#!/usr/bin/perl -w
# Comment this out if you want to use Bio::Affymetrix packages from CPAN

use lib "lib";

use Getopt::Long qw/:config gnu_getopt/;
use strict;

use Bio::Affymetrix::CDF;


sub usage {
    my $fh=shift;

    print $fh "Usage: ".$0." {options} CDF_file_name CEL_file_name 

options are:
--min: minimum cutoff (100 by default)
--max: maximum cutoff (1000 by default)
--step: step size between minimum and maxiumum (100 by default). 

i.e. for (i=min;i<=max;i+=step) {
....
}

--verbose, -v: describe progress
--help, --usage: show this message
";

}

my $min=100;
my $max=1000;
my $step=100;

my $output;
my $usage;
my $verbose;

if (!GetOptions(
	   "min=i"=>\$min,
	   "max=i"=>\$max,
	   "step=i"=>\$step,
	   "verbose|v"=>\$verbose,
	   "help|usage"=>\$usage,
)) {
    usage(\*STDERR);
    exit 0;
}; 

if ($usage) {
    usage(\*STDOUT);
    exit 1;
}

if (scalar @ARGV!=2) {
    usage(\*STDERR);
    exit 0;
}


my $CDFfile=$ARGV[0];
my $CELfile=$ARGV[1];
my $newchipname=$ARGV[2];


# Build up coordinates of CEL file with intensity > threshold

if ($verbose) {
    print STDERR "Reading CEL file...";
}

open CEL, "<",$CELfile or die "Can't open CEL file $CELfile";

binmode CEL,":crlf";

# Get to the intensity section
{
    my $junk;
    while (defined($junk=<CEL>) && $junk !~/\[INTENSITY\]/) {;}
    
# Two lines of trivia to skip
    
    $junk=<CEL>;
    $junk=<CEL>;
}

my $count=0;

# Make a grid of cells intensities

# The grid -to be used as a 2D array
my @grid;

while (my $line=<CEL>) {
    chomp $line;
    # Stop at the [MASKS] section
    if ($line eq "[MASKS]") {
	last;
    }
    if ($line ne "") {
	$line=~/^\s*([\d\.]+)\s+([\d\.]+)\s+([\d\.]+)\s+([\d\.]+)\s+([\.\d]+)\s*$/i or die "Can't understand CEL file format";

	if ($3) {
	    $grid[$1][$2]=$3;
	} 
	$count++;
	if ($verbose &&($count % 10000 ==0)) {
	    print STDERR ".";
	}
    }

}

close CEL;

if ($verbose) {
    print STDERR "done\nParsing CDF file...";
}

# So now we have @grid- a two dimentional array where $grid[$x][$y]
# returns 1 if the cel file has it over the threshold

# Parse existing CDF file

my $CDF=new Bio::Affymetrix::CDF({probemode=>1});

$CDF->parse_from_file($CDFfile);

if ($verbose) {
    print STDERR "done\nPreparing histogram...";
}


$count=0;

# A 2D array. $answers[$t][5]==57 means that there are 57 probesets that
# have exactly 5 probes selected when the threshold is ($min+$t*$step)

my @answer;

# Plan:
# Loop over every probeset on the array. For each probeset, loop over
# every probe_pair. For every probe, find the perfect match, and check
# if its expression is above 100,200,300 etc. Keep a running count of
# how many probes work for each threshold.

# Note- the Affymetrix software has the capability for probe_pairs
# with three mismatches and one perfect match. This software can
# handle this, although as far as I am aware, no chips of this type
# were ever produced.

my $probes=$CDF->probesets();

# Loop over every probeset in the CDF file
foreach my $probename (keys %$probes) {
    # Need to filter out probes with unit numbers <1000- these are controls 
    if ($probename>=1000) {
	
	# Loop over every probepair in the probeset
	my $probepairs=$probes->{$probename}->probe_pairs();

	my @scoreboard=(0) x scalar(@$probepairs);
	
	# Add every successful probeset to the new list

	foreach my $z (@$probepairs) {
	    # Loop every probe in the probe pair
	    foreach my $probe (@$z) {
		# Perfect match probes only and
		if (defined($grid[$probe->x()][$probe->y()])&&!$probe->is_mismatch()) {
		    # Expression value exists (should always) and 
		    my $exp=$grid[$probe->x()][$probe->y()];

		    # Expression value>threshold for each score requested 
		    for (my $i=0;$i<=($max-$min)/$step;$i++) {
			if ($exp>($i*$step+$min)) {
			    $scoreboard[$i]++;
			}
		    }

		}
	    }
	}

	for (my $i=0;$i<scalar(@scoreboard);$i++) {
	    $answer[$i][$scoreboard[$i]]++;
	}
    }

    $count++;

    if ($verbose &&($count % 1000 ==0)) {
	print STDERR ".";
    }
    
}

if ($verbose) {
    print STDERR "done. Printing output\n";
}


for (my $i=0;$i<scalar(@answer);$i++) {
    print(join (",",(($i*$step+$min),@{$answer[$i]}))."\n");
}

1;
